# Supplementary material for: An Evaluation of Exposure to 18 Toxic and/or Essential Trace Elements Exposure in Maternal and Cord Plasma during Pregnancy at Advanced Maternal Age
Source: Int J Environ Res Public Health. 2022 Nov 4;19(21):14485. doi: 10.3390/ijerph192114485 (PMC9659256; doi:10.3390/ijerph192114485)
Supplement: Supplementary file 1 [file ijerph-19-14485-s001.zip]

Archive with 1 entries (1 files):
- ijerph-1979646-supplementary.pdf
